# Supplementary material for: Genome-wide mapping of EBV-induced genomic variations identifies the role of MUC19 in EBV latency
Source: mBio. 2025 Sep 25;16(11):e02055-25. doi: 10.1128/mbio.02055-25 (PMC12607598; doi:10.1128/mbio.02055-25)
Supplement: Table S2 — The primers used in this study. [file mbio.02055-25-s0008.xlsx]

## Sheet: qPCR
Name	Sequence
MUC19-Fw	TAAACACACCGATGCAGCCT
MUC19-Rv	GTCTGTCCGGTCGATGATCC
NOTCH2NLA-Fw	ATTGCAGTGTCGAGATGGCT
NOTCH2NLA-Rv	TTCAGGCAAGGTCGAGACAC
GAPDH-Fw	TTCCACCCATGGCAAATTCC
GAPDH-Rv	CGCCCCACTTGATTTTGGAG
CNV_region1-Fw	CAGGATCATCGACCGGACAG
CNV_region1-Rv	ACCGTGACTCCTGACGATTG
CNV_region2-Fw	CTGCATCCCCTTTGAACAGC
CNV_region2-Rv	TGTGCCAGCTCTAGCGTAAC
CNV_region3-Fw	ACAGCCCCTGAAGGCAAATC
CNV_region3-Rv	TGGAAAGCCCCCATCATTGT
Re-qPCR-Fw	GAGCAGAAGCTGATCTCAGAGGA
Re-qPCR-Rv	AGCTGATGGTCCAGTTGTCC
EBNA1-Fw	GTAGGGGATGCCGATTATTTTG
EBNA1-Rv	CTCCTTGACCACGATGCTTTC
CCND1-Fw	CAATGACCCCGCACGATTTC
CCND1-Rv	CATGGAGGGCGGATTGGAA
PIK3CA-Fw	CCTGATCTTCCTCGTGCTGCTC
PIK3CA-Rv	ATGCCAATGGACAGTGTTCCTCTT
SGK1-Fw	CGTTAGAGTGCCGCCTTAGA
SGK1-Rv	TTCGTCATCACAGCCCAGAC
RPS6KB1-Fw	ATGAGGCGACGAAGGAGG
RPS6KB1-Rv	CTCCAGCTCATCCTCAGA
EIF4E-Fw	TCGATCTAAGATGGCGACTG
EIF4E-Rv	CTGGGTTAGCAACCTCCTGA
c-Myc-Fw	GTCAAGAGGCGAACACACAAC
c-Myc-Rv	TTGGACGGACAGGATGTATGC
SNAIL-Fw	TCGGAAGCCTAACTACAGCGA
SNAIL-Rv	AGATGAGCATTGGCAGCGAG
CDH2-Fw	AGCCAACCTTAACTGAGGAGT
CDH2-Rv	GGCAAGTTGATTGGAGGGATG
VIM-Fw	GACGCCATCAACACCGAGTT
VIM-Rv	CTTTGTCGTTGGTTAGCTGGT
AKT1-Fw	ACAAGGACGGGCACATTAAG
AKT1-Rv	ACCGCACATCATCTCGTACA
MTOR-Fw	CCCAGCTGCTGGAACAAAAA
MTOR-Rv	GTCATGCCCACGTTCCTTAAC
MAPK1-Fw	TACACCAACCTCTCGTACATCG
MAPK1-Rv	CATGTCTGAAGCGCAGTAAGATT
BRAF-Fw	AATACACCAGCAAGCTAGATGC
BRAF-Rv	AATCAGTTCCGTTCCCCAGAG
BZLF1-Fw	TACAAGAATCGGGTGGCTTC
BZLF1-Rv	GCACATCTGCTTCAACAGGA
BRLF1-Fw	TGGGTCTCTCATCGCTCTCT
BRLF1-Rv	AACTCCATGTCCTTCCAACG
BALF5-Fw	AGTCCTTCTTGGCTAGTCTGTTGAC
BALF5-Rv	CTTTGGCGCGGATCCTC
BLLF1-Fw	TGTTACAGTGACTGCCTTTTGGG
BLLF1-Rv	GGTGTCCCCGAGGTGAGAGT
β-actin-Fw	TCGTCCACCGCAAATGCTTCTAG
β-actin-Rv	ACTGCTGTCACCTTCACCGTTCC

## Sheet: sgRNA
Name	Sequence	Target	Method	Used in
sg-MUC19-Fw	CACCGGTCGTAGCTGAAACACCAAG	GTCGTAGCTGAAACACCAAG	CRISPR-KO-V2	LCL1, Daudi
sg-MUC19-Rv	AAACCTTGGTGTTTCAGCTACGACC		CRISPR-KO-V2
sg-MUC19-Fw	TTGGTTCTGGGTTTGGTATGAGCGTTTAAGAGC	GTTCTGGGTTTGGTATGAGC	CRISPRi	Namalwa
sg-MUC19-Rv	TTAGCTCTTAAACGCTCATACCAAACCCAGAACCAACAAG		CRISPRi
sg-Re-1-Fw	CACCGGCAGGAGTGACAGGGACAAC	GCAGGAGTGACAGGGACAAC	CRISPR-KO-V2	Daudi
sg-Re-1-Rv	AAACGTTGTCCCTGTCACTCCTGCC		CRISPR-KO-V2
sg-Re-2-Fw	CACCGGGGACAACTGGACCATCAGC	GGGACAACTGGACCATCAGC	CRISPR-KO-V2	Daudi
sg-Re-2-Rv	AAACGCTGATGGTCCAGTTGTCCCC		CRISPR-KO-V2
